# Supplementary material for: Assessing point load strength in irregular phyllite via an equivalent area method
Source: PLoS One. 2025 May 14;20(5):e0321740. doi: 10.1371/journal.pone.0321740 (PMC12077679; doi:10.1371/journal.pone.0321740)
Supplement: S1 Table — (XLSX) [file pone.0321740.s001.xlsx]

## Sheet: Sheet1
No.	Measured Value	Category
1	1.02	Slightly
2	1.02	Slightly
3	1.13	Slightly
4	1.05	Slightly
5	1.04	Slightly
6	1.15	Slightly
7	1.09	Slightly
8	1.05	Slightly
9	1.13	Slightly
10	1.19	Slightly
11	1.07	Slightly
12	1.15	Slightly
13	1.1	Slightly
14	1.07	Slightly
15	1	Slightly
16	1.08	Slightly
17	1.18	Slightly
18	1.09	Slightly
19	1.08	Slightly
20	1.09	Slightly
21	1.03	Slightly
22	1.18	Slightly
23	1.17	Slightly
24	1.18	Slightly
25	1.08	Slightly
26	1.16	Slightly
27	1.02	Slightly
28	1.15	Moderately
29	1.18	Moderately
30	1.08	Moderately
31	1.04	Moderately
32	1.15	Moderately
33	1.11	Moderately
34	1.06	Moderately
35	1.05	Moderately
36	1.06	Moderately
37	1.07	Moderately
38	1.11	Moderately
39	1.08	Moderately
40	1.14	Moderately
41	1.08	Moderately
42	1.03	Moderately
43	1.05	Moderately
44	1.09	Moderately
45	1.16	Moderately
46	1.12	Moderately
47	1.16	Moderately
48	1.14	Moderately
49	1.17	Highly
50	1.07	Highly
51	1.12	Highly
52	1.07	Highly
53	1.16	Highly
54	1.17	Highly
55	1.13	Highly
56	1.05	Highly
57	1.13	Highly
58	1.16	Highly
59	1.12	Highly
60	1.18	Highly
61	1.02	Highly
62	1.16	Highly
63	1.08	Highly
64	1.02	Highly
65	1.09	Highly
66	1.03	Highly
67	1.05	Highly
68	1.19	Highly
69	1.2	Highly
70	1.09	Highly
71	1.38	Slightly
72	1.39	Slightly
73	1.26	Slightly
74	1.25	Slightly
75	1.32	Slightly
76	1.22	Slightly
77	1.29	Slightly
78	1.23	Slightly
79	1.36	Slightly
80	1.26	Slightly
81	1.31	Slightly
82	1.34	Slightly
83	1.3	Slightly
84	1.25	Slightly
85	1.32	Slightly
86	1.35	Slightly
87	1.38	Slightly
88	1.24	Slightly
89	1.3	Slightly
90	1.23	Slightly
91	1.34	Slightly
92	1.39	Slightly
93	1.28	Slightly
94	1.26	Slightly
95	1.37	Moderately
96	1.24	Moderately
97	1.38	Moderately
98	1.4	Moderately
99	1.37	Moderately
100	1.25	Moderately
101	1.26	Moderately
102	1.27	Moderately
103	1.38	Moderately
104	1.39	Moderately
105	1.39	Moderately
106	1.22	Moderately
107	1.34	Moderately
108	1.27	Moderately
109	1.23	Moderately
110	1.27	Moderately
111	1.23	Moderately
112	1.33	Moderately
113	1.33	Moderately
114	1.33	Moderately
115	1.39	Moderately
116	1.28	Moderately
117	1.26	Moderately
118	1.37	Moderately
119	1.21	Moderately
120	1.29	Moderately
121	1.32	Moderately
122	1.3	Moderately
123	1.29	Moderately
124	1.21	Moderately
125	1.33	Moderately
126	1.21	Moderately
127	1.34	Moderately
128	1.36	Highly
129	1.36	Highly
130	1.4	Highly
131	1.38	Highly
132	1.25	Highly
133	1.28	Highly
134	1.24	Highly
135	1.27	Highly
136	1.27	Highly
137	1.38	Highly
138	1.37	Highly
139	1.39	Highly
140	1.29	Highly
141	1.37	Highly
142	1.33	Highly
143	1.24	Highly
144	1.38	Highly
145	1.49	Slightly
146	1.49	Slightly
147	1.41	Slightly
148	1.57	Slightly
149	1.57	Slightly
150	1.59	Slightly
151	1.43	Slightly
152	1.43	Slightly
153	1.45	Slightly
154	1.42	Slightly
155	1.54	Slightly
156	1.58	Slightly
157	1.53	Slightly
158	1.57	Slightly
159	1.52	Slightly
160	1.57	Slightly
161	1.59	Slightly
162	1.54	Slightly
163	1.53	Moderately
164	1.4	Moderately
165	1.47	Moderately
166	1.44	Moderately
167	1.46	Moderately
168	1.55	Moderately
169	1.55	Moderately
170	1.54	Moderately
171	1.51	Moderately
172	1.45	Moderately
173	1.52	Moderately
174	1.47	Moderately
175	1.51	Moderately
176	1.4	Moderately
177	1.53	Highly
178	1.51	Highly
179	1.46	Highly
180	1.51	Highly
181	1.42	Highly
182	1.5	Highly
183	1.59	Highly
184	1.53	Highly
185	1.54	Highly
186	1.45	Highly
187	1.47	Highly
188	1.48	Highly
189	1.59	Highly
190	1.46	Highly
191	1.47	Highly
192	1.5	Highly
193	1.57	Highly
194	1.55	Highly
195	1.47	Highly
196	1.46	Highly
197	1.72	Slightly
198	1.61	Slightly
199	1.75	Slightly
200	1.8	Slightly
201	1.65	Slightly
202	1.76	Slightly
203	1.64	Slightly
204	1.79	Slightly
205	1.66	Slightly
206	1.79	Slightly
207	1.79	Slightly
208	1.63	Slightly
209	1.66	Slightly
210	1.68	Slightly
211	1.78	Slightly
212	1.64	Slightly
213	1.76	Moderately
214	1.65	Moderately
215	1.63	Highly
216	1.65	Highly
217	1.72	Highly
218	1.77	Highly
219	1.68	Highly
220	1.8	Highly
221	1.63	Highly
222	1.68	Highly
223	1.69	Highly
224	1.67	Highly
225	1.71	Highly
226	1.71	Highly
227	1.68	Highly
228	1.63	Highly
229	1.87	Slightly
230	1.88	Slightly
231	1.92	Slightly
232	1.92	Slightly
233	1.84	Slightly
234	1.99	Slightly
235	1.82	Slightly
236	1.91	Slightly
237	1.83	Slightly
238	1.81	Moderately
239	1.92	Moderately
240	1.95	Moderately
241	1.93	Moderately
242	1.96	Moderately
243	2	Moderately
244	1.85	Moderately
245	1.88	Moderately
246	1.83	Moderately
247	1.85	Highly
248	1.92	Highly
249	1.95	Highly
250	1.95	Highly
251	1.85	Highly
252	1.94	Highly
253	1.9	Highly
254	1.92	Highly
255	2.14	Slightly
256	2.03	Slightly
257	2.13	Moderately
258	2.08	Moderately
259	2.09	Moderately
260	2.18	Moderately
261	2.07	Highly
262	2.11	Highly
263	2.13	Highly
264	2.01	Highly
265	2.3	Slightly
266	2.27	Slightly
267	2.21	Slightly
268	2.3	Slightly
269	2.23	Moderately
270	2.21	Moderately
271	2.25	Moderately
272	2.39	Moderately
273	2.34	Moderately
274	2.31	Moderately
275	2.28	Highly
276	2.31	Highly
277	2.57	Moderately
278	2.57	Moderately
279	2.49	Moderately
280	2.5	Highly
281	2.44	Highly
282	2.7	Slightly
283	2.76	Moderately
284	2.66	Moderately
285	2.78	Moderately
286	2.76	Moderately
287	2.69	Highly
288	2.64	Highly
289	2.66	Highly
290	2.75	Highly
291	2.7	Highly
292	2.7	Highly
293	2.89	Moderately
294	2.95	Moderately
295	2.83	Highly
